# Supplementary material for: Characterizing the Mutational Landscape of Diffuse Large B-Cell Lymphoma in a Prospective Cohort of Mexican Patients
Source: Int J Mol Sci. 2024 Aug 28;25(17):9328. doi: 10.3390/ijms25179328 (PMC11394969; doi:10.3390/ijms25179328)
Supplement: Supplementary file 1 [file ijms-25-09328-s001.zip]

Archive with 1 entries (1 files):
- ijms-3114367-supplementary.pdf
